# Supplementary material for: KLF10 Inhibits TGF-β-Mediated Activation of Hepatic Stellate Cells via Suppression of ATF3 Expression
Source: Int J Mol Sci. 2023 Aug 9;24(16):12602. doi: 10.3390/ijms241612602 (PMC10454374; doi:10.3390/ijms241612602)
Supplement: Supplementary file 1 [file ijms-24-12602-s001.zip]

Archive with 1 entries (1 files):
- ijms-2504229-supplementary.pdf
